# Supplementary material for: Weak genetic divergence and signals of adaptation obscured by high gene flow in an economically important aquaculture species
Source: BMC Genomics. 2025 Feb 5;26:112. doi: 10.1186/s12864-025-11259-9 (PMC11796273; doi:10.1186/s12864-025-11259-9)
Supplement: Supplementary file 1 — Additional file 1. Outlier analysis output. [file 12864_2025_11259_MOESM1_ESM.xlsx]

## Sheet: 59 top Outflank SNP outliers
Additional File 1. Outlier Analyses. Output from Outflank including positions along the genome, number of individuals carrying the alternative SNP, SNP call (A,T,C,G), and PCAdapt results for reference.
OutlierNo	Chromosome	Position	MBP30	MBP6	MID	SD	WB
1	Chr: 1	7680836	7	0	3	3	0
2	Chr: 1	33625290	10	1	0	1	0
3	Chr: 1	37904677	0	0	1	12	0
4	Chr: 1	37904740	0	0	1	10	0
5	Chr: 1	37904809	0	0	1	11	1
6	Chr: 1	55548026	0	0	11	5	0
7	Chr: 2	33394675	9	0	0	1	0
8	Chr: 2	39522736	12	3	1	0	0
9	Chr: 2	51858408	9	0	0	0	0
10	Chr: 2	59631568	1	0	11	11	0
11	Chr: 3	27743234	10	0	0	1	1
12	Chr: 3	30213493	1	1	0	4	0
13	Chr: 3	47602303	7	0	0	3	0
14	Chr: 4	12185248	1	1	13	7	3
15	Chr: 4	22791392	12	0	1	1	0
16	Chr: 5	263654	8	0	1	0	0
17	Chr: 5	39465652	14	0	1	1	3
18	Chr: 5	41465770	11	0	0	1	3
19	Chr: 5	41912112	10	0	1	2	0
20	Chr: 6	49280926	4	0	2	0	0
21	Chr: 7	30647	6	0	4	1	0
22	Chr: 7	6307936	10	0	0	0	1
23	Chr: 8	120446	9	0	1	0	0
24	Chr: 8	3525666	7	0	1	1	0
25	Chr: 8	38861094	11	2	0	0	0
26	Chr: 8	40231691	11	1	1	3	3
27	Chr: 8	46762427	7	1	1	0	0
28	Chr: 8	52522525	0	1	14	3	1
29	Chr: 10	20830318	0	2	0	10	0
30	Chr: 10	33311896	9	0	0	0	0
31	Chr: 10	41514923	0	0	13	10	0
32	NW_022994786.1	28721	8	2	0	1	0
33	NW_022994786.1	35777	9	0	0	0	0
34	NW_022994786.1	62891	10	1	0	0	1
35	NW_022994801.1	28046	0	0	11	4	0
36	NW_022994829.1	71361	9	1	0	1	0
37	NW_022994829.1	80271	14	2	0	1	1
38	NW_022994829.1	124001	13	0	0	2	0
39	NW_022994829.1	124008	14	0	1	3	0
40	NW_022994852.1	173056	9	0	0	2	0
41	NW_022994852.1	173152	12	0	0	1	0
42	NW_022994852.1	303488	10	0	0	0	0
43	NW_022994852.1	303501	10	1	0	1	0
44	NW_022994852.1	304348	10	0	0	0	0
45	NW_022994852.1	313977	10	0	0	0	0
46	NW_022994852.1	314413	11	1	0	0	0
47	NW_022994852.1	319933	9	1	0	0	0
48	NW_022994852.1	328132	14	1	1	2	1
49	NW_022994864.1	196193	14	1	2	2	3
50	NW_022994865.1	3222987	10	1	0	1	0
51	NW_022994890.1	32136	1	1	17	3	4
52	NW_022994890.1	37030	2	1	15	5	6
53	NW_022994890.1	42354	8	2	0	0	1
54	NW_022994890.1	42663	8	1	0	1	0
55	NW_022994890.1	73226	10	0	1	0	1
56	NW_022994890.1	122131	10	0	0	3	0
57	NW_022994890.1	127673	10	0	0	2	1
58	NW_022994890.1	127710	11	0	0	1	0
59	NW_022994940.1	16981	9	1	0	1	0

## Sheet: 59 top Outlier Allelles (Outfla
	POS	ID	REF	ALT	QUAL	FILTER
NC_047559.1	7680836	NA	T	A	1216.88	PASS
NC_047559.1	33625290	NA	A	T	860.16	PASS
NC_047559.1	37904677	NA	G	A	2118.89	PASS
NC_047559.1	37904740	NA	T	A	2608.02	PASS
NC_047559.1	37904809	NA	C	T	2247.72	PASS
NC_047559.1	55548026	NA	A	G	1293.07	PASS
NC_047560.1	33394675	NA	A	C	382.1	PASS
NC_047560.1	39522736	NA	C	A	1215.66	PASS
NC_047560.1	51858408	NA	G	A	526.25	PASS
NC_047560.1	59631568	NA	T	C	2371.17	PASS
NC_047561.1	27743234	NA	G	T	502.62	PASS
NC_047561.1	30213493	NA	T	C	34320.6	PASS
NC_047561.1	47602303	NA	T	C	302.16	PASS
NC_047562.1	12185248	NA	C	A	1944.86	PASS
NC_047562.1	22791392	NA	G	T	818.13	PASS
NC_047563.1	263654	NA	T	A	439.2	PASS
NC_047563.1	39465652	NA	A	T	3854.94	PASS
NC_047563.1	41465770	NA	A	T	984.8	PASS
NC_047563.1	41912112	NA	T	A	802.57	PASS
NC_047564.1	49280926	NA	A	G	28059.4	PASS
NC_047565.1	30647	NA	T	A	1854.69	PASS
NC_047565.1	6307936	NA	G	A	773.9	PASS
NC_047566.1	120446	NA	G	A	626.33	PASS
NC_047566.1	3525666	NA	A	T	639.51	PASS
NC_047566.1	38861094	NA	C	T	1103.17	PASS
NC_047566.1	40231691	NA	A	G	1891.15	PASS
NC_047566.1	46762427	NA	A	T	530.76	PASS
NC_047566.1	52522525	NA	T	A	2289.03	PASS
NC_047568.1	20830318	NA	A	T	1429.75	PASS
NC_047568.1	33311896	NA	G	C	580.33	PASS
NC_047568.1	41514923	NA	C	T	2825.75	PASS
NW_022994786.1	28721	NA	T	A	739.3	PASS
NW_022994786.1	35777	NA	T	A	529.94	PASS
NW_022994786.1	62891	NA	A	C	424.41	PASS
NW_022994801.1	28046	NA	G	T	1473.82	PASS
NW_022994829.1	71361	NA	A	T	1842.05	PASS
NW_022994829.1	80271	NA	A	T	1198.64	PASS
NW_022994829.1	124001	NA	T	G	1619.54	PASS
NW_022994829.1	124008	NA	G	A	1792.09	PASS
NW_022994852.1	173056	NA	T	G	829.77	PASS
NW_022994852.1	173152	NA	G	A	1284.39	PASS
NW_022994852.1	303488	NA	G	T	686.48	PASS
NW_022994852.1	303501	NA	G	A	1491.66	PASS
NW_022994852.1	304348	NA	A	T	589.5	PASS
NW_022994852.1	313977	NA	C	G	497.56	PASS
NW_022994852.1	314413	NA	A	G	1060.7	PASS
NW_022994852.1	319933	NA	T	A	660.83	PASS
NW_022994852.1	328132	NA	A	G	2000.61	PASS
NW_022994864.1	196193	NA	A	G	1923.45	PASS
NW_022994865.1	3222987	NA	G	A	698.58	PASS
NW_022994890.1	32136	NA	G	A	2482.21	PASS
NW_022994890.1	37030	NA	T	A	2057.68	PASS
NW_022994890.1	42354	NA	C	T	884.78	PASS
NW_022994890.1	42663	NA	C	T	1821.48	PASS
NW_022994890.1	73226	NA	T	A	554.97	PASS
NW_022994890.1	122131	NA	T	A	641.93	PASS
NW_022994890.1	127673	NA	T	C	966.61	PASS
NW_022994890.1	127710	NA	A	T	491.6	PASS
NW_022994940.1	16981	NA	A	T	595.21	PASS

## Sheet: 808 Pcadapt SNPs
Outlier#	SNP#
1	518
2	562
3	1066
4	1067
5	1173
6	1232
7	1616
8	1630
9	2430
10	3056
11	3069
12	3110
13	3365
14	3373
15	4732
16	5110
17	5552
18	5562
19	5564
20	5579
21	5802
22	5969
23	6124
24	7845
25	8280
26	10657
27	12039
28	12198
29	12351
30	15471
31	15655
32	15827
33	15888
34	16295
35	17243
36	17244
37	18586
38	19054
39	19333
40	19756
41	19790
42	19809
43	20433
44	20471
45	20796
46	20912
47	21195
48	22087
49	22486
50	22530
51	22704
52	23452
53	23584
54	24265
55	24409
56	24597
57	24611
58	25254
59	27892
60	28433
61	28585
62	28587
63	28602
64	28670
65	28777
66	29118
67	29120
68	29258
69	29284
70	29286
71	29292
72	29296
73	29304
74	29387
75	29522
76	29557
77	29584
78	29653
79	31854
80	32168
81	32198
82	32301
83	32311
84	32383
85	32392
86	32449
87	32483
88	32491
89	32494
90	32619
91	32691
92	32752
93	32755
94	32764
95	32780
96	32845
97	32894
98	32912
99	35481
100	37283
101	38399
102	38414
103	38610
104	38967
105	39547
106	40196
107	42181
108	42306
109	42822
110	42833
111	42895
112	42964
113	43244
114	44003
115	44205
116	44722
117	44813
118	44833
119	44949
120	46459
121	47484
122	47485
123	47686
124	48031
125	49459
126	50376
127	50381
128	50877
129	51868
130	52423
131	52721
132	54895
133	55723
134	56982
135	57178
136	58393
137	58412
138	59350
139	59684
140	59912
141	60231
142	61117
143	61180
144	61765
145	62035
146	62127
147	62778
148	63663
149	63875
150	63942
151	66910
152	67109
153	67589
154	67826
155	68065
156	68131
157	68867
158	70066
159	70096
160	70776
161	70807
162	70809
163	71376
164	72139
165	72595
166	74801
167	74870
168	75570
169	75860
170	76130
171	76178
172	76962
173	77017
174	77128
175	77131
176	77970
177	78209
178	79677
179	82331
180	82980
181	83151
182	84349
183	84463
184	85357
185	85800
186	85920
187	86374
188	87228
189	89322
190	89628
191	89637
192	89661
193	89725
194	89748
195	89883
196	89896
197	90087
198	90922
199	90928
200	91165
201	91235
202	92019
203	92744
204	93807
205	93830
206	94058
207	95399
208	95546
209	96144
210	96711
211	96741
212	96847
213	97040
214	97058
215	98765
216	99335
217	100422
218	101217
219	102811
220	106006
221	106070
222	107234
223	107275
224	107348
225	107566
226	108047
227	108259
228	108301
229	108307
230	109314
231	110623
232	110779
233	111221
234	111864
235	111907
236	112056
237	112094
238	112281
239	112282
240	114688
241	115465
242	115610
243	115674
244	116168
245	116954
246	117503
247	117842
248	119360
249	120311
250	120316
251	120358
252	120502
253	120529
254	120530
255	120539
256	120542
257	120901
258	121362
259	121366
260	122311
261	123352
262	125033
263	125376
264	125685
265	126160
266	126820
267	127047
268	127899
269	127902
270	127949
271	128386
272	129084
273	129155
274	129174
275	129881
276	129927
277	130274
278	132094
279	132706
280	134017
281	134215
282	134726
283	135157
284	135209
285	135811
286	136720
287	138917
288	139288
289	139971
290	140978
291	141281
292	141374
293	141385
294	141571
295	141813
296	142664
297	142791
298	143665
299	144013
300	144114
301	145580
302	145591
303	146094
304	149094
305	149583
306	149618
307	149620
308	150063
309	151327
310	152356
311	152763
312	154322
313	154532
314	154640
315	156254
316	156366
317	156373
318	157903
319	157954
320	162476
321	163469
322	163828
323	164199
324	164408
325	165160
326	165816
327	165822
328	166074
329	166448
330	166741
331	166754
332	168436
333	168464
334	170003
335	172629
336	173422
337	173603
338	174138
339	174460
340	174482
341	174572
342	174619
343	174703
344	174750
345	174784
346	174794
347	174802
348	175520
349	175525
350	176806
351	177919
352	179443
353	182239
354	184028
355	185480
356	186130
357	186229
358	186253
359	186390
360	186698
361	186744
362	186906
363	186956
364	187082
365	187964
366	187967
367	188506
368	188509
369	188540
370	188541
371	188548
372	188554
373	188557
374	188559
375	188561
376	188612
377	188615
378	188661
379	188689
380	188700
381	188703
382	188709
383	188710
384	188734
385	188740
386	188746
387	188747
388	188748
389	188772
390	188773
391	188776
392	188777
393	188779
394	188785
395	188787
396	188791
397	188793
398	188800
399	188809
400	188816
401	188822
402	188825
403	188828
404	188832
405	188859
406	188883
407	188887
408	188893
409	188894
410	188920
411	188924
412	188926
413	188935
414	188945
415	188948
416	188954
417	188960
418	188965
419	188967
420	188973
421	188975
422	188991
423	189005
424	189006
425	189012
426	189015
427	189024
428	189027
429	189029
430	189032
431	189034
432	189037
433	189046
434	189047
435	189059
436	189060
437	189065
438	189066
439	189069
440	189076
441	189078
442	189083
443	189085
444	189088
445	189089
446	189091
447	189097
448	189106
449	189107
450	189108
451	189120
452	189124
453	189125
454	189127
455	189129
456	189135
457	189139
458	189141
459	189144
460	189150
461	189151
462	189155
463	189156
464	189157
465	189162
466	189171
467	189181
468	189184
469	189189
470	189190
471	189195
472	189196
473	189199
474	189200
475	189210
476	189216
477	189217
478	189220
479	189222
480	189229
481	189237
482	189238
483	189244
484	189264
485	189265
486	189270
487	189271
488	189274
489	189279
490	189283
491	189285
492	189290
493	189292
494	189294
495	189296
496	189298
497	189304
498	189306
499	189307
500	189310
501	189312
502	189314
503	189319
504	189320
505	189323
506	189326
507	189328
508	189330
509	189332
510	189336
511	189338
512	189339
513	189340
514	189345
515	189350
516	189353
517	189355
518	189371
519	189373
520	189374
521	189376
522	189377
523	189378
524	189379
525	189383
526	189386
527	189387
528	189388
529	189392
530	189394
531	189396
532	189404
533	189406
534	189408
535	189418
536	189422
537	189425
538	189427
539	189442
540	189443
541	189445
542	189457
543	189462
544	189468
545	189469
546	189470
547	189474
548	189480
549	189486
550	189493
551	189497
552	189498
553	189501
554	189503
555	189505
556	189506
557	189510
558	189524
559	189546
560	189547
561	189549
562	189551
563	189560
564	189569
565	189580
566	189585
567	189586
568	189588
569	189589
570	189591
571	189593
572	189596
573	189597
574	189606
575	189611
576	189613
577	189614
578	189615
579	189624
580	189650
581	189653
582	189654
583	189657
584	189661
585	189663
586	189665
587	189670
588	189673
589	189680
590	189681
591	189682
592	189685
593	189708
594	189711
595	189729
596	189731
597	189738
598	189739
599	189740
600	189758
601	189763
602	189780
603	189784
604	189787
605	189810
606	189823
607	189826
608	189829
609	189839
610	189847
611	189848
612	189851
613	189852
614	189854
615	189879
616	189884
617	189889
618	189896
619	189932
620	189956
621	189958
622	189961
623	189990
624	190000
625	190002
626	190021
627	190022
628	190038
629	190046
630	190061
631	190064
632	190069
633	190070
634	190072
635	190073
636	190078
637	190086
638	190095
639	190098
640	190105
641	190112
642	190113
643	190115
644	190118
645	190124
646	190126
647	190127
648	190128
649	190131
650	190143
651	190145
652	190146
653	190156
654	190159
655	190162
656	190166
657	190187
658	190191
659	190193
660	190207
661	190215
662	190248
663	190280
664	190298
665	190313
666	190329
667	190332
668	190348
669	190352
670	190359
671	190360
672	190361
673	190373
674	190381
675	190391
676	190686
677	190977
678	191681
679	191882
680	192356
681	192500
682	192525
683	192822
684	192961
685	192974
686	193232
687	193460
688	193765
689	194043
690	194079
691	194560
692	194646
693	194762
694	195027
695	196816
696	197596
697	197688
698	199360
699	199398
700	199411
701	199460
702	199461
703	199538
704	199566
705	199580
706	199622
707	199726
708	199790
709	199797
710	199802
711	199808
712	199861
713	199958
714	199996
715	200033
716	200034
717	200075
718	200299
719	200306
720	200335
721	200355
722	200360
723	200415
724	200436
725	200466
726	200649
727	200653
728	200681
729	200690
730	200695
731	200769
732	200773
733	200796
734	200824
735	200881
736	200892
737	200900
738	200911
739	200919
740	200957
741	200966
742	201005
743	201038
744	201039
745	201049
746	201058
747	201068
748	201081
749	201101
750	201210
751	201232
752	201247
753	201272
754	201280
755	201666
756	201734
757	201803
758	201975
759	201983
760	202141
761	202156
762	202268
763	202539
764	202551
765	202956
766	203001
767	203072
768	203143
769	203159
770	204834
771	205523
772	205584
773	206051
774	206281
775	207333
776	207738
777	207757
778	207950
779	208009
780	208011
781	208027
782	208187
783	208201
784	208304
785	208411
786	208424
787	208442
788	208547
789	208659
790	208724
791	208729
792	208740
793	208831
794	208834
795	208841
796	208883
797	208891
798	208965
799	209165
800	209614
801	209824
802	210258
803	210584
804	211098
805	211160
806	211196
807	212632
808	213707
